# Supplementary material for: The Nonsteroidal Anti-Inflammatory Drug Ketorolac Alters the Small Intestinal Microbiota and Bile Acids Without Inducing Intestinal Damage or Delaying Peristalsis in the Rat
Source: Front Pharmacol. 2021 Jun 4;12:664177. doi: 10.3389/fphar.2021.664177 (PMC8213092; doi:10.3389/fphar.2021.664177)
Supplement: Supplementary file 3 [file DataSheet1.xlsx]

## Sheet: Data
	Sample Identification	Treatment	CA	CDCA	DCA	GCA	GCDCA	GDCA	GLCA	GUDCA	HDCA	LCA	MCA(a)	MCA(b)	MCA(o)	TCA	TCDCA	TDCA	TLCA	TMCA(a+b)	TUDCA	UDCA
Concentration	1	VEH	2373.33	56.212	40.908	83.484	4.6824	4.0396	0	1.3504	157.032	0.2192	372.184	403.292	25.5248	628.708	57.448	27.3048	0.2768	1994.54	17.9064	16.2
[pmol/mg weighed portion]	2	VEH	5466.67	141.62	98.176	77.972	5.6004	4.3764	0.0244	1.6976	310.828	0.5132	914.38	1114.58	224.932	1282.56	143.424	75.452	2.3044	3811.12	39.75	38.6456
	3	VEH	3053.33	118.624	61.36	68.52	11.7212	7.322	0.1676	1.4636	193.864	5.02	978.708	330.12	42.164	97.128	8.8748	2.6332	1.0004	587.24	1.1128	17.7616
	4	VEH	1756.67	51.828	35.142	1203.18	15.6688	7.2376	0.0288	11.6948	46.948	0.102	182.416	256.096	6.814	8257.03	1397.45	437.028	4.384	13494.6	336.928	16.0048
	5	VEH	1125.51	49.696	17.6196	161.248	15.2156	5.6564	0.03	3.3876	9575.08	0.0732	135.904	165.536	9.2956	4359.63	681.256	176.556	2.722	5412.87	166.148	13.088
	6	VEH	1344.16	27.7492	17.236	101.148	4.1688	2.3484	0	1.3456	11631.1	0.098	164.14	183.512	9.4632	2790.98	134.992	68.396	0.9028	2906.57	61.024	9.1656
	7	VEH	2154.23	51.872	85.604	25.0668	1.5148	2.1768	0.0276	0.3264	13804.6	5.5768	343.34	259.836	33.3568	113.844	7.782	6.8	0.6832	303.848	1.382	20.7616
	8	VEH	3401.61	565.864	134.74	56.436	31.1952	9.856	0.592	3.1556	39827.7	5.7664	899.764	396.88	58.056	41.028	8.854	1.5908	1.3696	348.88	1.7952	88.248
	9	VEH	1713.35	89.232	38.7708	262.028	19.002	9.1272	0.0316	6.1396	13158.4	0.3408	259.388	316.144	25.806	9656.37	1339.81	388.904	5.2628	8051.07	442.32	28.9044
	10	KET 3	967.792	40.264	14.5488	6.3032	0.844	0.2844	0.0292	0.056	20853.7	2.648	137.788	124.492	23.2892	5.1376	0.56	0.1032	0.1132	111.78	0.1692	12.4484
	11	KET 3	1107.58	65.656	19.9228	7.256	0.8684	0.4204	0.0268	0.0688	16448	1.6428	202.164	132.972	22.6852	6.4312	0.9012	0.2436	0.0816	85.784	0.3832	13.2156
	12	KET 3	6057.66	293.812	94.816	136.328	16.3272	5.5708	0.0344	2.6736	27785.4	0.6032	929.884	739.484	94.632	1678.66	273.56	77.144	3.0044	2378.93	59.056	69.916
	13	KET 3	2279.69	88.868	28.56	41.78	5.0372	1.6196	0.0228	0.364	25141.9	1.2708	391.528	261.872	44.296	623.388	89.732	21.1948	1.2616	1041.64	19.5676	22.0832
	14	KET 3	3319.17	57.312	31.0552	314.8	6.7392	2.9612	0.0216	2.7628	19032.7	0.1024	325.648	559.7	41.948	5581.95	269.192	98.22	1.0108	5003.49	145.676	31.2488
	15	KET 3	4838.96	511.452	105.564	28.878	8.268	1.714	0.07	1.2316	36068.1	4.5144	1008.94	926.048	181.884	221.772	58.364	8.8676	7.1448	1341.84	10.5908	107.004
	16	KET 3	828	85.604	15.086	7.696	3.3348	0.6812	0.0392	0.2572	18269	1.688	268.424	213.704	30.0008	35.8532	13.8964	1.9208	0.5924	297.024	2.3388	15.39
	17	KET 3	1419.43	113.9	26.7176	12.6432	2.7756	0.9556	0.0368	0.1796	27491.7	0.884	334.304	202.508	28.86	28.4236	5.2408	0.8032	0.2204	243.352	0.866	22.2536
	18	KET 3	3394.44	62.392	57.964	23.894	0.8512	0.754	0.0244	0.148	21382.4	5.5008	493.176	338.532	54.364	91.664	3.6844	1.6504	0.2192	360.708	1.2048	43.056
	19	KET 3	2240.26	92.496	26.3336	33.0192	4.5856	1.6628	0.02	0.2868	26140.6	0.9864	451.764	334.464	40.268	145.632	22.83	5.8456	0.5752	791.46	6.1024	24.2572
	Bile acids
	BC code	Analyte
	CA	Cholic Acid
	CDCA	Chenodeoxycholic Acid
	DCA	Deoxycholic Acid
	GCA	Glycocholic Acid
	GCDCA	Glycochenodeoxycholic Acid
	GDCA	Glycodeoxycholic Acid
	GLCA	Glycolithocholic Acid
	GLCAS	Glycolithocholic Acid sulfate
	GUDCA	Glycoursodeoxycholic Acid
	HDCA	Hyodeoxycholic acid
	LCA	Lithocholic Acid
	MCA(a)	α- Muricholic acid
	MCA(b)	β- Muricholic acid
	MCA(o)	ω- Muricholic acid
	TCA	Taurocholic Acid
	TCDCA	Taurochenodeoxycholic Acid
	TDCA	Taurodeoxycholic Acid
	TLCA	Taurolithocholic Acid
	TLCAS	Taurolithocholic Acid sulfate
	TMCA(a+b)	α- & β- Tauromuricholic acid
	TUDCA	Tauroursodeoxycholic Acid
	UDCA	Ursodeoxycholic Acid
